# Supplementary material for: Synthesis and Characterization of Slow-Release Fertilizer Hydrogel Based on Hydroxy Propyl Methyl Cellulose, Polyvinyl Alcohol, Glycerol and Blended Paper
Source: Gels. 2021 Dec 13;7(4):262. doi: 10.3390/gels7040262 (PMC8700842; doi:10.3390/gels7040262)
Supplement: Supplementary file 1 [file gels-07-00262-s001.zip]

Archive with 1 entries (1 files):
- gels-1512924-supplementary.pdf
